# Supplementary material for: Genome-Wide Identification, Characterization, and Expression Analysis of BBX Genes During Anthocyanin Biosynthesis in Mango (Mangifera indica L.)
Source: Biology (Basel). 2025 Jul 23;14(8):919. doi: 10.3390/biology14080919 (PMC12383879; doi:10.3390/biology14080919)
Supplement: Supplementary file 1 [file biology-14-00919-s001.zip]

Archive with 5 entries (5 files):
- Supplementary Figure S1 The phylogenetic tree of the BBX family constructed by the maximum (ML) likelihood method.jpg
- Supplementary Figure S1 The phylogenetic tree of the BBX family constructed by the maximum (ML) likelihood method.tif
- Supplementary Figure S2 Inter-species collinearity plots.jpg
- Supplementary Figure S2 Inter-species collinearity plots.tif
- Supplementary Tables.xlsx
