# Supplementary material for: Genome-Wide Identification, Characterization, and Expression Analysis of BBX Genes During Anthocyanin Biosynthesis in Mango (Mangifera indica L.)
Source: Biology (Basel). 2025 Jul 23;14(8):919. doi: 10.3390/biology14080919 (PMC12383879; doi:10.3390/biology14080919)
Supplement: Supplementary file 1 [file biology-14-00919-s001.zip › Supplementary Tables.xlsx]

## Sheet: Supplementary Table S1
Supplementary Table S1 qPCR primer information
Gene	F(5′→3′)	R(5′→3′)
Actin	ATCTGCTGGAAGGTGCTGAG	CCAAGCAGCATGAAGATCAA
MiBBX3	TGGCCAGTAAGCACCAAAGG	ACTCGGATTCCAGTTGCCAG
MiBBX7	CTGAGGTGGAGGAGGGAGAA	ATCTGACGCCTCTTCACGAC
MiBBX8	ATCCATTCGGCGAACCCTTT	TCCGAATTCCCGTTTCCGTT
MiBBX9	CCACTGCTTCGACCTGGATT	TCCGCCGATGATAGCTGAAC
MiBBX10	TGGCAAGTGTGGAGACTCTG	TGCTGTAGGAGGGGAAGGAA
MiBBX13	GGTCCTCCATCGCATCTACG	CATTACCAGCAGCCTCCCTC
MiBBX15	CGACTTCTCAACCGTGCTCT	GCGTCCCGGTCGTTAGTAAT
MiBBX20	GTCGGGTGTTTGAGTTGTGC	CGTGCCCATCGATCTACTCC
MiBBX23	CATGGCGTACTTGTGTGCAG	TCAGCCTTGCATAGAAACGC
MiBBX24	ACTCCGAAACCTCCGCAAAT	ACACTTTGGCTGAGAGACCG
MiBBX25	ATGAGTGCTTGGGTCAGGTG	TTGCAGGGCCATAAAGCTGA
MiBBX28	GCTAGCCGACACGAGACTTT	TTGCTGGGCTGGGAAATAGG
MiBBX30	TGACTGTGCATGTTGGTGGT	CGACTTGGCTTATCCCCTGG
MiBBX32	ACAAGCTGGCTAGTCGACAC	AGAAACCAGGCGCATTCTCA

## Sheet: Supplementary Table S2
Supplementary Table S2 Physical and chemical characteristics of MiBBX family member proteins
Gene	Rename	Genomic Position	PI	MW(Da)	Protein Length	Instability index	Aliphatic Index	Grand Average of Hydropathicity	Subcellular Localization
mango026542.t1	MiBBX1	Chr16: 11830006-11831834	6.47	52842.2	477	44.61	61.78	-0.595	Nucleus.
mango015931.t1	MiBBX2	Chr09: 20627661-20630608	5.79	54324.9	489	47.13	60.61	-0.624	Nucleus.
mango020843.t1	MiBBX3	Chr12: 11337370-11339668	4.87	26091.5	237	54.97	72.91	-0.369	Nucleus.
mango026645.t1	MiBBX4	Chr16: 12359323-12362618	5.34	50640.5	470	45.68	63.13	-0.385	Nucleus.
mango018232.t1	MiBBX5	Chr11: 6130183-6133618	4.94	45481.4	418	52.87	57.49	-0.507	Nucleus.
mango023981.t1	MiBBX6	Chr14: 13013881-13014886	6.12	27446.7	247	57.01	62.79	-0.511	Nucleus.
mango020615.t1	MiBBX7	Chr12: 6940825-6941398	4.79	18043.7	163	74.35	62.27	-0.792	Nucleus.
mango008014.t1	MiBBX8	Chr05: 3705177-3706357	6.01	39496.3	361	41.33	65.65	-0.378	Nucleus.
mango009250.t1	MiBBX9	Chr05: 17139003-17140051	5.62	35279.1	322	40.8	64.19	-0.494	Nucleus.
mango032993.t1	MiBBX10	Chr19: 23555431-23558359	5.38	32436.4	297	43	65.42	-0.429	Nucleus.
mango013973.t1	MiBBX11	Chr09: 740279-744444	5.33	56730.2	511	61.9	63.56	-0.604	Nucleus.
mango013895.t1	MiBBX12	Chr09: 130825-132390	7.54	50938.1	456	50.97	58.82	-0.797	Nucleus.
mango018432.t1	MiBBX13	Chr11: 7195261-7195973	6.42	18218	168	69.12	56.43	-0.643	Nucleus.
mango021809.t1	MiBBX14	Chr13: 4130005-4131010	5.01	30323.9	272	55.52	68.46	-0.389	Nucleus.
mango033232.t1	MiBBX15	Chr19: 25190379-25191462	5.68	22462.8	204	57.74	58.33	-0.674	Nucleus.
mango016001.t1	MiBBX16	Chr09: 21180865-21183810	5.44	51120.2	461	46.28	60.91	-0.604	Nucleus.
mango024376.t1	MiBBX17	Chr15: 1643997-1645052	6.78	32327.3	296	44.44	65.88	-0.44	Nucleus.
mango020226.t1	MiBBX18	Chr12: 4309931-4311360	5.06	38541.3	345	48.19	71.28	-0.511	Nucleus.
mango027142.t1	MiBBX19	Chr16: 15244302-15246875	6.36	40860.6	359	55.88	64.12	-0.778	Nucleus.
mango006280.t1	MiBBX20	Chr04: 5778842-5779737	9.17	30348.8	270	64.1	76.56	-0.309	Nucleus.
mango028716.t1	MiBBX21	Chr17: 10199043-10202554	5.63	45936.4	408	47.92	60.54	-0.762	Nucleus.
mango018697.t1	MiBBX22	Chr11: 8713203-8714550	5.88	42613.2	374	38.58	74.33	-0.525	Nucleus.
mango033852.t1	MiBBX23	Chr20: 2417084-2418642	6.23	41077.7	369	39.27	66.42	-0.606	Nucleus.
mango011705.t1	MiBBX24	Chr07: 13448600-13449624	7.04	34238.6	310	46.76	67.97	-0.393	Nucleus.
mango016736.t1	MiBBX25	Chr10: 8707656-8710426	5.04	32156.1	298	55.77	71.41	-0.283	Nucleus.
mango034077.t1	MiBBX26	Chr20: 4140621-4142179	5.75	41051.6	370	39.53	67.03	-0.618	Nucleus.
mango017796.t1	MiBBX27	Chr11: 3562271-3564151	5.97	44868	398	52.88	71.06	-0.673	Nucleus.
mango001820.t1	MiBBX28	Chr02: 2300905-2303156	4.86	26269.8	237	48.98	77.47	-0.284	Nucleus.
mango018407.t1	MiBBX29	Chr11: 6983411-6986140	4.87	46479.1	423	47.81	65.51	-0.48	Nucleus.
mango014536.t1	MiBBX30	Chr09: 10957263-10958407	6.07	22638.6	206	44.98	75.24	0.481	Nucleus.
mango019777.t1	MiBBX31	Chr12: 1385409-1386759	6.44	42302.8	381	47.33	66.9	-0.619	Nucleus.
mango021129.t1	MiBBX32	Chr13: 120271-121424	5.88	23108.2	210	50	76.62	-0.464	Nucleus.

## Sheet: Supplementary Table S3
Supplementary Table S3 TableKa/Ks ratios and occcurrence times of segmentally duplicated BBX gene pairs of mango-self, mango-arabidopsis, mango-orange, mango-apple, and mango-grape
Collinear gene pairs	Ka	Ks	Ka/Ks	Purifying selection
MiBBX1-MiBBX2	0.101438	0.325679	0.311467	Yes
MiBBX1-MiBBX16	0.0936751	0.348005	0.269178	Yes
MiBBX2-MiBBX16	0.000920669	0.0101985	0.0902753	Yes
MiBBX3-MiBBX28	0.0809667	0.419215	0.193139	Yes
MiBBX5-MiBBX4	0.0491936	0.268592	0.183153	Yes
MiBBX6-MiBBX17	0.0737534	0.283375	0.260268	Yes
MiBBX7-MiBBX15	0.334134	NaN	NaN	NaN
MiBBX8-MiBBX24	0.0813325	0.515404	0.157803	Yes
MiBBX13-MiBBX7	0.0927523	0.208451	0.444959	Yes
MiBBX13-MiBBX15	0.469339	1.88408	0.249107	Yes
MiBBX14-MiBBX6	0.301452	3.71334	0.0811809	Yes
MiBBX14-MiBBX17	0.346895	3.00031	0.11562	Yes
MiBBX18-MiBBX1	0.508436	2.81021	0.180925	Yes
MiBBX18-MiBBX2	0.50229	2.34159	0.214508	Yes
MiBBX18-MiBBX16	0.495308	2.38094	0.208031	Yes
MiBBX21-MiBBX12	0.355675	1.76834	0.201135	Yes
MiBBX22-MiBBX18	0.147401	0.404404	0.36449	Yes
MiBBX22-MiBBX1	0.495572	1.72853	0.286701	Yes
MiBBX22-MiBBX2	0.50514	1.74911	0.288799	Yes
MiBBX22-MiBBX16	0.484503	1.66027	0.291821	Yes
MiBBX23-MiBBX26	0.00708946	0.0119208	0.594714	Yes
MiBBX25-MiBBX10	0.110036	0.311322	0.353448	Yes
MiBBX27-MiBBX19	0.11925	0.384952	0.309778	Yes
MiBBX31-MiBBX21	0.122399	0.531384	0.23034	Yes
MiBBX31-MiBBX12	0.38245	1.9097	0.200267	Yes
MiBBX32-MiBBX30	0.0518565	0.205638	0.252173	Yes
MiBBX8-AT5G57660.1	0.339493	NaN	NaN	NaN
MiBBX9-AT2G24790.1	0.232546	2.0661	0.112553	Yes
MiBBX15-AT4G27310.1	0.832479	2.05244	0.405604	Yes
MiBBX15-AT5G54470.1	0.656631	NaN	NaN	NaN
MiBBX17-AT1G75540.1	0.379078	1.74331	0.217448	Yes
MiBBX19-AT2G47890.1	0.50958	2.90568	0.175374	Yes
MiBBX21-AT1G73870.1	0.493839	NaN	NaN	NaN
MiBBX23-AT3G02380.1	0.271002	2.36815	0.114436	Yes
MiBBX23-AT5G15840.1	0.333907	2.03053	0.164443	Yes
MiBBX24-AT5G57660.1	0.320276	NaN	NaN	NaN
MiBBX26-AT3G02380.1	0.277604	2.30157	0.120615	Yes
MiBBX26-AT5G15840.1	0.332794	1.97776	0.168268	Yes
MiBBX27-AT2G47890.1	0.406532	NaN	NaN	NaN
MiBBX30-AT2G21320.1	0.239582	NaN	NaN	NaN
MiBBX30-AT4G38960.3	0.216749	NaN	NaN	NaN
MiBBX1-Cs7g02880.1	0.191413	0.639588	0.299275	Yes
MiBBX2-Cs7g02880.1	0.177141	0.709356	0.249721	Yes
MiBBX4-Cs2g19010.1	0.08139	0.629658	0.129261	Yes
MiBBX5-Cs2g19010.1	0.0722729	0.698736	0.103434	Yes
MiBBX6-Cs3g25620.1	0.178114	1.06379	0.167434	Yes
MiBBX8-Cs4g02910.1	0.130086	1.12113	0.116031	Yes
MiBBX9-Cs7g06840.1	0.11885	1.00158	0.118663	Yes
MiBBX10-Cs5g13350.2	0.142624	0.563827	0.252957	Yes
MiBBX11-Cs2g13230.1	0.212549	0.550001	0.386451	Yes
MiBBX12-Cs2g12490.1	0.191108	0.927858	0.205967	Yes
MiBBX14-Cs8g08420.2	0.22188	0.763115	0.290756	Yes
MiBBX15-Cs1g06040.2	0.244886	0.931426	0.262916	Yes
MiBBX15-Cs2g07080.1	0.720079	2.31931	0.310471	Yes
MiBBX16-Cs7g02880.1	0.178554	0.750893	0.237789	Yes
MiBBX17-Cs3g25620.1	0.171872	0.830209	0.207022	Yes
MiBBX18-Cs2g14170.1	0.259106	0.766362	0.338099	Yes
MiBBX19-Cs5g32530.2	0.221984	0.690552	0.321459	Yes
MiBBX21-Cs7g26690.1	0.259009	1.00501	0.257717	Yes
MiBBX22-Cs2g14170.1	0.257237	0.699306	0.367846	Yes
MiBBX23-Cs6g19280.1	0.140995	1.28824	0.109448	Yes
MiBBX24-Cs4g02910.1	0.169434	1.79687	0.0942939	Yes
MiBBX26-Cs6g19280.1	0.14303	1.40253	0.101979	Yes
MiBBX27-Cs5g32530.2	0.25574	0.674956	0.378899	Yes
MiBBX28-Cs5g22950.1	0.0991177	0.821527	0.120651	Yes
MiBBX29-Cs2g21930.1	0.138885	0.607953	0.228448	Yes
MiBBX30-Cs8g08720.2	0.0752454	0.591524	0.127206	Yes
MiBBX31-Cs7g26690.1	0.208224	0.960381	0.216814	Yes
MiBBX2-XM_002263577.2	0.283701	1.06558	0.266242	Yes
MiBBX4-XM_002264470.4	0.173011	0.96886	0.178572	Yes
MiBBX5-XM_002264470.4	0.181978	1.13628	0.160152	Yes
MiBBX6-XM_002280680.3	0.206658	1.23126	0.167843	Yes
MiBBX7-XM_002272888.3	0.285476	NaN	NaN	NaN
MiBBX8-XM_002277917.4	0.261802	1.86858	0.140108	Yes
MiBBX9-XM_002263422.3	0.16972	1.85334	0.0915752	Yes
MiBBX10-XM_002283630.4	0.206213	1.04003	0.198277	Yes
MiBBX11-XM_002279961.4	0.308952	0.810974	0.380964	Yes
MiBBX12-XM_002282542.4	0.238092	1.64192	0.145008	Yes
MiBBX13-XM_002272888.3	0.338605	2.51715	0.134519	Yes
MiBBX15-XM_002284238.4	0.463763	2.7058	0.171396	Yes
MiBBX16-XM_002263577.2	0.276227	1.09309	0.252704	Yes
MiBBX17-XM_002280680.3	0.200341	1.17056	0.171149	Yes
MiBBX18-XM_010662397.2	0.563704	3.25025	0.173434	Yes
MiBBX19-XM_002268454.2	0.367065	1.1053	0.332097	Yes
MiBBX21-XM_002276145.4	0.317309	1.29373	0.245267	Yes
MiBBX22-XM_010662397.2	0.571093	1.46057	0.391007	Yes
MiBBX23-XM_002282473.4	0.210605	1.39549	0.150917	Yes
MiBBX24-XM_002277917.4	0.300527	1.63327	0.184004	Yes
MiBBX26-XM_002282473.4	0.225844	1.45278	0.155456	Yes
MiBBX27-XM_002268454.2	0.379602	1.41268	0.26871	Yes
MiBBX28-XM_002268664.4	0.132084	1.2733	0.103734	Yes
MiBBX29-XM_019223308.1	0.237076	0.880043	0.269392	Yes
MiBBX30-XM_002267921.3	0.157148	1.04168	0.15086	Yes
MiBBX31-XM_002276145.4	0.284353	1.44366	0.196966	Yes
MiBBX28-MD04G1042700	0.149182	1.2896	0.115681	Yes
MiBBX9-MD08G1049600	0.141085	1.15862	0.12177	Yes
MiBBX8-MD13G1263800	0.259135	2.14708	0.120692	Yes
MiBBX9-MD15G1045000	0.151357	1.32317	0.11439	Yes
MiBBX8-MD16G1265000	0.272245	1.84881	0.147254	Yes
MiBBX24-MD16G1265000	0.26137	2.35647	0.110916	Yes
MiBBX30-MD10G1063500	0.185409	1.31923	0.140544	Yes
MiBBX2-MD13G1125800	0.27754	1.75328	0.158298	Yes
MiBBX16-MD13G1125800	0.267271	1.79522	0.148879	Yes
MiBBX12-MD13G1042200	0.279006	2.74075	0.101799	Yes
MiBBX11-MD13G1034200	0.328418	1.82427	0.180027	Yes
MiBBX2-MD16G1126400	0.269839	1.54507	0.174646	Yes
MiBBX16-MD16G1126400	0.258552	1.63295	0.158334	Yes
MiBBX12-MD16G1043000	0.265762	1.76473	0.150596	Yes
MiBBX11-MD16G1035900	0.32726	1.08071	0.30282	Yes
MiBBX25-MD11G1269800	0.250794	1.76608	0.142006	Yes
MiBBX27-MD03G1277600	0.371253	1.30715	0.284017	Yes
MiBBX5-MD09G1131800	0.182753	1.06674	0.171319	Yes
MiBBX29-MD09G1104700	0.282513	1.2493	0.226138	Yes
MiBBX13-MD09G1099500	0.449606	NaN	NaN	NaN
MiBBX27-MD11G1299600	0.363964	1.15731	0.314492	Yes
MiBBX22-MD13G1125800	0.478032	NaN	NaN	NaN
MiBBX22-MD16G1126400	0.457877	4.24263	0.107923	Yes
MiBBX5-MD17G1119500	0.196855	1.16301	0.169263	Yes
MiBBX3-MD04G1042700	0.13271	1.48064	0.0896303	Yes
MiBBX31-MD06G1215800	0.304136	1.51055	0.201341	Yes
MiBBX7-MD09G1099500	0.341268	2.05306	0.166224	Yes
MiBBX31-MD13G1042200	0.389809	NaN	NaN	NaN
MiBBX18-MD13G1125800	0.468166	NaN	NaN	NaN
MiBBX31-MD14G1226400	0.315527	1.39656	0.225931	Yes
MiBBX14-MD10G1066000	0.188605	1.7088	0.110373	Yes
MiBBX6-MD15G1018700	0.204173	1.53483	0.133026	Yes
MiBBX17-MD08G1021000	0.219724	1.41019	0.155812	Yes
MiBBX17-MD10G1066000	0.246643	1.72596	0.142902	Yes
MiBBX17-MD15G1018700	0.243385	1.61327	0.150864	Yes
MiBBX19-MD03G1277600	0.354502	1.24585	0.284545	Yes
MiBBX4-MD09G1131800	0.184479	1.03535	0.17818	Yes
MiBBX19-MD11G1299600	0.347947	1.24235	0.280071	Yes
MiBBX1-MD13G1125800	0.299661	1.708	0.175445	Yes
MiBBX1-MD16G1126400	0.30198	1.51277	0.199621	Yes
MiBBX4-MD17G1119500	0.193044	1.09449	0.176378	Yes
MiBBX21-MD06G1215800	0.334426	1.84823	0.180944	Yes
MiBBX21-MD13G1042200	0.406103	NaN	NaN	NaN
MiBBX21-MD14G1226400	0.34278	2.03489	0.168452	Yes
MiBBX10-MD11G1269800	0.22259	2.00701	0.110907	Yes
MiBBX23-MD09G1079200	0.232187	1.32082	0.17579	Yes
MiBBX26-MD09G1079200	0.248599	1.37792	0.180416	Yes
MiBBX23-MD17G1069600	0.203899	1.45501	0.140136	Yes
MiBBX26-MD17G1069600	0.213899	1.46756	0.145752	Yes

## Sheet: Supplementary Table S4
Supplementary Table S4 The TPM values of MiBBXs in the peel and pulp tissues of 'Sensation' at 94, 100, 106 and 112 DAFB
Gene	P-94d-1	P-94d-2	P-94d-3	F-94d	P-100d-1	P-100d-2	P-100d-3	F-100d	P-106d-1	P-106d-2	P-106d-3	F-106d	P-112d-1	P-112d-2	P-112d-3	F-112d
MiBBX1	0.086982	0.231	0.244869	0.109335	0	0	0	0	0.0163977	0	0	0	0	0.141594	0.0143183	0.0208207
MiBBX2	16.1573	10.6441	10.8578	6.5044	7.59966	1.3805	4.05915	4.03021	2.94642	4.01359	3.27549	5.6552	15.6347	36.3246	10.9069	8.93256
MiBBX3	50.715	45.8515	37.9952	11.3714	45.634	53.5838	61.4182	12.0982	57.7379	47.7514	55.2477	10.8533	30.6248	13.5243	32.2313	8.61272
MiBBX4	7.55482	4.64521	4.66047	2.63183	6.63693	5.08253	9.12518	9.15724	4.25043	11.1009	6.22343	5.03625	7.67724	6.45893	8.23306	6.06714
MiBBX5	1.35196	1.28353	1.65267	0.420168	1.2161	0.943274	1.6877	0.940776	1.04112	1.69523	1.28988	0.659459	1.73245	2.88921	2.44716	1.1994
MiBBX6	0.27352	0.285852	0.402378	0.158967	0	0	0	0	0	0.040572	0.0319878	0	0	0.0574646	0	0
MiBBX7	52.4407	56.7169	17.0186	13.5953	81.6008	35.8404	69.4281	24.6218	103.063	88.6931	72.7343	12.5301	154.045	95.611	65.8905	32.0207
MiBBX8	63.1305	88.7183	88.0597	11.5251	78.45	60.7269	64.8331	19.2295	102.804	116.471	94.6858	21.2659	50.239	45.4008	74.5512	10.8299
MiBBX9	88.1317	83.1563	98.5612	33.687	157.635	56.3635	81.9281	100.812	91.3603	129.081	90.8295	104.579	69.2548	48.8027	65.6334	57.0726
MiBBX10	45.7925	34.5088	22.7783	18.0896	24.6747	12.8503	27.9129	19.2162	34.0703	22.3533	20.9818	17.6907	43.6353	50.7764	32.0936	27.1103
MiBBX11	0.26593	0.283541	0.383489	1.20331	0.120884	0.199411	0.245253	0.308741	0.433196	0.402912	0.188458	0.466425	0.593663	0.213733	0.273448	0.76636
MiBBX12	7.19448	6.1116	10.93	3.95138	9.69332	2.73414	3.41292	5.15014	1.22416	9.03144	3.86837	5.08401	2.47531	2.89229	4.23139	3.78392
MiBBX13	68.4425	39.5613	21.0336	21.3584	25.9189	21.7061	51.3577	12.0023	24.6951	11.8917	19.9604	4.19032	34.2103	45.0699	28.9272	12.273
MiBBX14	0.655308	0.166913	0.048043	0.67505	2.61028		2.18016	17.5908	0.882649	3.13376	0.787551	15.2116	1.88112	0.173784	1.81974	4.80699
MiBBX15	171.72	166.816	78.6536	65.5373	83.9105	100.045	164.631	170.442	95.8382	114.899	118.922	97.243	188.207	287.949	208.751	134.523
MiBBX16	9.77907	6.12045	6.31998	3.09311	5.54279	1.28785	3.6541	4.00771	2.71093	3.55037	2.51968	3.28217	12.815	26.9845	8.79914	6.1899
MiBBX17	4.58739	3.19049	4.10231	0.279598	3.63983	5.95496	6.30509	1.74364	4.0218	5.34105	3.02199	1.93128	3.1936	1.8275	7.68033	1.25264
MiBBX18	0	0	0	0	0	0	0	0	0	0	0	0	0	0.0330643	0	0
MiBBX19	14.0782	8.78268	6.34542	4.73613	13.5595	6.42572	13.3202	18.892	6.7268	14.253	8.53937	16.5938	6.67977	6.16162	6.38235	7.64132
MiBBX20	51.2506	21.9887	12.3409	12.8812	38.35	28.241	46.8992	14.5237	28.3176	23.3535	20.4558	8.78264	27.2832	10.391	30.7647	9.1039
MiBBX21	0	0.052826	0	0.0231532	0	0	0	0	0	0	0	0	0	0	0	0
MiBBX22	2.64264	2.13025	1.16261	0.15994	0.883528	0.251806	0.510353	0.0716088	0.606464	0.0694791	0.934461	0	4.68188	24.9705	1.60957	0.262286
MiBBX23	9.91707	10.3649	7.08558	2.13128	43.4362	35.9599	30.4448	36.5613	40.7022	36.3391	36.1257	25.8689	24.2169	12.0121	19.6367	11.9804
MiBBX24	6.40417	7.70385	5.02288	1.13047	7.04826	4.72141	7.14404	2.26073	6.22135	6.82258	5.62933	1.15812	4.82433	4.74015	4.77503	0.508847
MiBBX25	33.4031	26.1916	18.8803	10.5427	17.8794	14.8218	28.2858	5.19818	37.3628	22.0985	18.9826	3.76925	41.9887	24.9591	22.6564	12.9678
MiBBX26	0	0	0	0	0	0	0	0	0	0	0	0	0	0	0	0.216833
MiBBX27	9.36536	7.34767	10.788	7.84974	3.9603	2.17969	4.35591	7.96502	2.60281	5.22178	3.551	7.13401	3.21605	6.44095	5.23763	7.80294
MiBBX28	70.5795	71.2584	60.5138	29.0101	53.3918	40.9362	53.7865	27.7036	55.4852	71.4468	52.8694	49.0096	37.8346	40.746	44.8472	38.0506
MiBBX29	3.98664	3.24979	2.87644	2.13936	2.06898	1.75976	2.51017	1.19038	2.97934	3.60475	2.24898	1.52277	2.20759	1.40189	2.55854	1.67953
MiBBX30	18.1082	23.0841	16.1981	7.40803	18.988	22.9672	20.6923	13.9109	20.7912	23.958	22.339	11.7786	22.8874	11.6235	24.9061	11.7709
MiBBX31	0	0	0	0	0	0	0	0	0	0	0	0	0	0	0	0
MiBBX32	90.4884	89.7743	67.4187	55.2338	172.813	200.311	174.979	164.761	133.482	151.09	141.048	136.792	92.13	51.1352	120.487	91.8226

## Sheet: Supplementary Table S5
Supplementary Table S5 The TPM values of MiBBXs in the rind tissues of 'Sensation' (red), 'Hongyu' (yellow), and 'Gure-82' (green) in the dark green ripe, moderately ripe, and fully ripe fruit
Gene	H-D-1	H-D-2	H-D-3	G-D-1	G-D-2	G-D-3	S-D-1	S-D-2	S-D-3	H-M-1	H-M-2	H-M-3	G-M-1	G-M-2	G-M-3	S-M-1	S-M-2	S-M-3
MiBBX1	0.240854	0.513421	0.326453	0	0	0	0.086982	0.231	0.244869	0.0141979	0	0	0	0	0	0.141594	0.0143183	0.0208207
MiBBX2	5.30537	12.146	11.7695	3.98853	3.48012	3.64817	16.1573	10.6441	10.8578	3.72356	3.24367	3.5936	3.13847	3.40315	3.45013	36.3246	10.9069	8.93256
MiBBX3	4.58377	13.572	11.3329	9.26103	7.62254	7.93556	50.715	45.8515	37.9952	0.305019	0.318822	0.313891	4.59774	4.96745	4.91921	13.5243	32.2313	8.61272
MiBBX4	6.42496	14.8606	14.1368	13.4288	11.9529	12.5725	7.55482	4.64521	4.66047	5.76025	4.96706	4.74336	6.05335	9.4493	7.07844	6.45893	8.23306	6.06714
MiBBX5	2.91573	6.55492	6.69273	3.95015	4.60204	3.27917	1.35196	1.28353	1.65267	2.73081	2.0016	2.34975	4.02972	5.08036	3.91405	2.88921	2.44716	1.1994
MiBBX6	0	0	0.0245004	0.165052	0.105824	0.201545	0.27352	0.285852	0.402378	0.0796185	0	0	0.059453	0.0696397	0	0.0574646	0	0
MiBBX7	9.86218	14.2789	13.8949	5.79738	7.93063	5.38256	52.4407	56.7169	17.0186	7.73151	5.604	4.55157	6.53623	7.33577	8.71293	95.611	65.8905	32.0207
MiBBX8	29.2418	75.4943	74.6547	41.6728	31.6999	37.9024	63.1305	88.7183	88.0597	21.0304	18.3683	16.8314	20.4346	26.5276	21.1591	45.4008	74.5512	10.8299
MiBBX9	52.3988	100.364	106.62	93.1877	80.7919	82.2691	88.1317	83.1563	98.5612	21.6349	18.8549	17.5818	71.2874	89.726	72.1798	48.8027	65.6334	57.0726
MiBBX10	11.0542	23.7987	20.9127	2.34934	2.12643	2.56914	45.7925	34.5088	22.7783	2.82915	1.94612	1.90211	1.79234	2.75893	1.95086	50.7764	32.0936	27.1103
MiBBX11	0.0722018	0.255272	0.143877	2.63166	2.1212	2.54988	0.26593	0.283541	0.383489	0.680154	0.607165	0.447255	3.14839	4.68098	3.56572	0.213733	0.273448	0.76636
MiBBX12	12.8238	20.2759	21.3735	21.8543	20.0155	20.1781	7.19448	6.1116	10.93	2.27191	1.86518	1.82382	4.82267	6.60898	5.37419	2.89229	4.23139	3.78392
MiBBX13	1.90165	4.23726	3.6533	0.0996054	0.133261	0	68.4425	39.5613	21.0336	0.716091	0.150472	0.273805	0.35812	0.304954	0.984197	45.0699	28.9272	12.273
MiBBX14	0	0.0267919	0	0.376349	0.304555	0.198402	0.655308	0.166913	0.048043	0.0652698	0	0.0296287	0.0492223	0.0676253	0.0431471	0.173784	1.81974	4.80699
MiBBX15	15.6428	28.9394	28.6077	23.2426	24.0756	25.4093	171.72	166.816	78.6536	39.0955	34.8269	30.8657	21.2058	26.3449	22.4256	287.949	208.751	134.523
MiBBX16	4.32447	7.03495	8.68834	0.919255	1.02756	0.915524	9.77907	6.12045	6.31998	3.49024	2.49342	2.99449	0.703344	1.02096	0.91842	26.9845	8.79914	6.1899
MiBBX17	3.385	6.5945	6.38814	63.4699	52.8289	58.9221	4.58739	3.19049	4.10231	22.1367	19.4054	17.4217	75.8495	104.166	86.5478	1.8275	7.68033	1.25264
MiBBX18	0	0.0705582	0	0	0	0	0	0	0	0.0211785	0	0	0	0	0	0.0330643	0	0
MiBBX19	6.28861	10.8316	11.5947	12.8845	11.3765	11.8296	14.0782	8.78268	6.34542	11.9577	10.1101	9.96411	22.6718	23.7209	23.8957	6.16162	6.38235	7.64132
MiBBX20	0.744396	1.38622	1.16097	10.5791	9.18084	10.1326	51.2506	21.9887	12.3409	6.92119	6.16006	5.37958	4.61735	7.00264	5.07495	10.391	30.7647	9.1039
MiBBX21	0.177074	0.26427	0.333337	0.0725547	0	0.0341439	0	0.052826	0	0	0	0	0	0	0	0	0	0
MiBBX22	0.0781015	0.459902	0.648799	0.0455249	0.116226	0.0864968	2.64264	2.13025	1.16261	1.24788	0.960893	1.34659	0.1936	0.0770234	0.113407	24.9705	1.60957	0.262286
MiBBX23	1.4049	2.9649	3.20762	0.263311	0.251648	0.379392	9.91707	10.3649	7.08558	0.0563004	0.0804217	0.119483	0.0576335	0.103671	0.125023	12.0121	19.6367	11.9804
MiBBX24	2.04922	4.70311	3.73756	0.0257518	0	0.0487407	6.40417	7.70385	5.02288	0.0684127	0.0335326	0	0.0367785	0	0.0317648	4.74015	4.77503	0.508847
MiBBX25	3.11627	6.54161	5.6107	0.428576	0.644094	0.74683	33.4031	26.1916	18.8803	0.221883	0.0729237	0.133531	0.283928	0.356344	0.164825	24.9591	22.6564	12.9678
MiBBX26	0	0.495909	0.110986	0	0.0755811	0	0	0	0	0.051364	0	0	0	0	0	0	0	0.216833
MiBBX27	8.46806	11.1228	11.1765	8.85301	7.80308	8.26429	9.36536	7.34767	10.788	2.58629	2.38045	2.39391	3.76029	5.71008	4.56785	6.44095	5.23763	7.80294
MiBBX28	20.1845	44.5732	39.133	54.6221	47.0057	54.9317	70.5795	71.2584	60.5138	28.3232	25.0913	22.2863	35.9077	37.0403	36.5831	40.746	44.8472	38.0506
MiBBX29	0.567608	1.58354	1.54194	1.25284	1.22743	1.03785	3.98664	3.24979	2.87644	1.70735	1.57477	1.71567	2.99624	3.52673	3.25264	1.40189	2.55854	1.67953
MiBBX30	5.35387	11.3666	12.5264	3.19264	2.79621	3.17412	18.1082	23.0841	16.1981	0.424093	0.356599	0.384755	1.32498	1.05821	2.01004	11.6235	24.9061	11.7709
MiBBX31	0	0.103473	0.0811231	0.133077	0.262013	0.142352	0	0	0	0	0	0	0.027018	0	0.04662	0	0	0
MiBBX32	46.8223	99.5886	86.8651	33.9672	32.1926	34.8685	90.4884	89.7743	67.4187	49.4837	41.444	40.3766	38.7426	35.6313	41.0384	51.1352	120.487	91.8226
